# Supplementary material for: Nematicidal Efficacy of a dsRNA-Chitosan Formulation Against Acrobeloides nanus Estimated by a Soil Drenching Application
Source: Biology (Basel). 2025 Sep 1;14(9):1161. doi: 10.3390/biology14091161 (PMC12467938; doi:10.3390/biology14091161)
Supplement: Supplementary file 1 [file biology-14-01161-s001.zip]

Archive with 1 entries (1 files):
- biology-3775459-supplementary.pdf
